# Supplementary material for: Angle-Dependent Dip Coating Strategy for Silver Nanostructured Surface Fabrication with Enhanced Fluorescence and Surface-Enhanced Raman Scattering Properties
Source: Biosensors (Basel). 2026 May 16;16(5):292. doi: 10.3390/bios16050292 (PMC13204508; doi:10.3390/bios16050292)
Supplement: Supplementary file 1 [file biosensors-16-00292-s001.zip]

Archive with 1 entries (1 files):
- biosensors-4282849-supplementary.pdf
